# Supplementary material for: Development and Validation of a Scoring System for Assessment of Clinical Failure after Pediatric Robot-Assisted Laparoscopic Extravesical Ureteral Reimplantation: A Multi-Center Study
Source: J Clin Med. 2022 Feb 28;11(5):1327. doi: 10.3390/jcm11051327 (PMC8910908; doi:10.3390/jcm11051327)
Supplement: Supplementary file 1 [file jcm-11-01327-s001.zip]

Archive with 1 entries (1 files):
- jcm-1572305-supplementary.pdf
